# Supplementary material for: Induction of neutralizing antibodies against SARS-CoV-2 variants by a multivalent mRNA-lipid nanoparticle vaccine encoding SARS-CoV-2/SARS-CoV Spike protein receptor-binding domains in mice
Source: PLoS One. 2024 Apr 18;19(4):e0300524. doi: 10.1371/journal.pone.0300524 (PMC11025929; doi:10.1371/journal.pone.0300524)
Supplement: S1 Table — (XLSX) [file pone.0300524.s003.xlsx]

## Sheet: Fig 1c
Size (d.nm)	intensity (%)
0.4	0
0.463	0
0.536	0
0.621	0
0.719	0
0.833	0
0.965	0
1.12	0
1.29	0
1.5	0
1.74	0
2.01	0
2.33	0
2.7	0
3.12	0
3.62	0
4.19	0
4.85	0
5.61	0
6.5	0
7.53	0
8.72	0
10.1	0
11.7	0
13.5	0
15.7	0
18.2	0
21	0
24.4	0
28.2	0
32.7	0
37.8	0
43.8	0.134
50.7	0.856
58.8	2.17
68.1	3.91
78.8	5.87
91.3	7.83
106	9.54
122	10.8
142	11.4
164	11.3
190	10.4
220	8.93
255	7.02
295	4.95
342	3.01
396	1.45
459	0.442
531	0.0139
615	0
712	0
825	0
955	0
1110	0
1280	0
1480	0
1720	0
1990	0
2300	0
2670	0
3090	0
3580	0
4150	0
4800	0
5560	0
6440	0
7460	0
8630	0

## Sheet: Fig 2b-h
Fig 2b	1	2	3	4	5
	2	5.36595	4.24029	5.01347	6.07834
	2	4.96636	4.21627	5.11829	5.9643
	2	5.57657	5.04367	5.34733	6.39899
	2	5.41201	4.67118	5.0921	6.24317
	2	5.22347	4.69023	4.97796	6.18682
	2	5.125	4.48726	5.03534	6.40663
Fig 2c	1	2	3	4	5
	2	5.59603	5.96435	5.12819	6.04167
	2	5.6492	6.63309	5.35538	5.93923
	2	6.06308	7.02594	5.13786	6.38621
	2.46661	5.52476	7.38878	5.39172	6.15831
	2	5.78798	6.54327	5.13265	6.16953
	2	5.74547	6.90055	5.37943	6.22034
Fig 2d	1	2	3	4	5
	2	5.35952	4.32058	4.85186	5.36954
	2	4.92475	4.3084	4.67372	5.98529
	2	5.58445	5.15734	4.86955	6.25611
	2	5.38998	4.77255	4.66322	6.32096
	2	5.2096	4.51847	4.85422	6.0525
	2	4.82634	4.3943	4.54625	6.03166
Fig 2e	1	2	3	4	5
	2	5.21418	2.21533	4.9158	6.10714
	2	4.77776	2.82618	5.26495	5.7402
	2	5.57346	3.19265	4.92284	6.22707
	2	5.28699	2.91076	5.22742	5.83197
	2	5.06365	4.57592	4.92615	6.14001
	2	5.14563	4.22852	5.27774	6.36799
Fig 2f		2	3	4	5
		1.02787	1.95031	0.986993	0.879224
		1.03077	1.52446	0.887704	1.0427
		1.00197	1.61538	0.989174	1.00466
		1.01948	1.63963	0.89207	1.08385
		1.02882	0.987446	0.985399	0.985747
		0.93795	1.0392	0.8614	0.947185
Fig 2g		1	2	3	4	5	HCS
		1.7	3.266	2.359	2.993	3.623	2.86
		1.7	3.122	2.784	3.337	3.664	2.979
		1.7	3.795	2.779	3.1	4.288	3.076
		1.7	3.502	2.941	3.3111	3.872	2.716
		1.7	3.283	2.756	3.114	3.702	2.841
		1.7	2.589	2.624	3.347	4.427	3.469
							3.039
							3.084
							4.032
							3.173
Fig 2h		1	2	3	4	5	HCS
		1.7	3.431	3.34	1.862	3.548	2.05
		1.7	1.54	4.145	2.664	3.501	1.824
		1.7	2.258	4.277	3.081	3.429	2.915
		1.7	2.69	4.375	2.511	4.05	2.502
		1.7	2.564	4.373	2.41	3.983	2.799
		1.7	2.955	4.46	2.986	4.348	2.026
							3.717
							2.695
							3.488
							1.899

## Sheet: Fig 3a-i
Fig 3a		wuhan-1	Beta
		6.07834	6.18611
		5.9643	5.84804
		6.39899	6.35059
		6.24317	6.27178
		6.18682	6.22196
		6.40663	6.41812
Fig 3b		wuhan-1	Beta
		3.943	3.298
		3.548	1.865
		3.674	3.636
		4.236	2.864
		3.468	3.011
		3.867	3.669
Fig 3c		wuhan-1	N501Y
		3.943	3.528
		3.548	3.203
		3.674	3.522
		4.236	3.668
		3.468	2.9
		3.867	3.715
Fig 3d		wuhan-1	E484K
		3.943	2.803
		3.548	0.9741
		3.674	2.869
		4.236	2.919
		3.468	2.88
		3.867	3.328
Fig 3e		wuhan-1	Delta
		3.771	3.123
		3.477	2.841
		3.569	2.404
		3.938	3.261
		3.478	2.795
		3.895	2.886
Fig 3f		wuhan-1	Beta
		3.266	2.426
		3.122	2.252
		3.795	3.235
		3.502	2.782
		3.283	2.603
		2.589	1.819
Fig 3g		wuhan-1	Delta
		3.266	1.946
		3.122	1.7
		3.795	2.275
		3.502	2.382
		3.283	2.273
		2.589	1.7
Fig 3h		wuhan-1	Beta
		2.993	2.083
		3.337	2.777
		3.1	2.54
		3.3111	2.5511
		3.114	2.234
		3.347	2.677
Fig 3i		wuhan-1	Delta
		2.993	1.713
		3.337	1.997
		3.1	1.7
		3.3111	2.2011
		3.114	1.984
		3.347	1.897
