# Supplementary material for: Induction of neutralizing antibodies against SARS-CoV-2 variants by a multivalent mRNA-lipid nanoparticle vaccine encoding SARS-CoV-2/SARS-CoV Spike protein receptor-binding domains in mice
Source: PLoS One. 2024 Apr 18;19(4):e0300524. doi: 10.1371/journal.pone.0300524 (PMC11025929; doi:10.1371/journal.pone.0300524)
Supplement: S2 Table — (XLSX) [file pone.0300524.s004.xlsx]

## Sheet: Sheet1
Fig 2b	Number of families	1
	Number of comparisons per family	10
	Alpha	0.05
	Tukey's multiple comparisons test	Mean Diff.	95.00% CI of diff.	Significant?	Summary	Adjusted P Value
	1 vs. 2	-3.278	-3.612 to -2.944	Yes	****	<0.0001	A-B
	1 vs. 3	-2.558	-2.892 to -2.224	Yes	****	<0.0001	A-C
	1 vs. 4	-3.097	-3.431 to -2.764	Yes	****	<0.0001	A-D
	1 vs. 5	-4.213	-4.547 to -3.879	Yes	****	<0.0001	A-E
	2 vs. 3	0.7201	0.3863 to 1.054	Yes	****	<0.0001	B-C
	2 vs. 4	0.1808	-0.1530 to 0.5146	No	ns	0.5166	B-D
	2 vs. 5	-0.9348	-1.269 to -0.6010	Yes	****	<0.0001	B-E
	3 vs. 4	-0.5393	-0.8731 to -0.2054	Yes	***	0.0006	C-D
	3 vs. 5	-1.655	-1.989 to -1.321	Yes	****	<0.0001	C-E
	4 vs. 5	-1.116	-1.449 to -0.7818	Yes	****	<0.0001	D-E
	Test details	Mean 1	Mean 2	Mean Diff.	SE of diff.	n1	n2	q	DF
	1 vs. 2	2	5.278	-3.278	0.1137	6	6	40.79	25
	1 vs. 3	2	4.558	-2.558	0.1137	6	6	31.83	25
	1 vs. 4	2	5.097	-3.097	0.1137	6	6	38.54	25
	1 vs. 5	2	6.213	-4.213	0.1137	6	6	52.42	25
	2 vs. 3	5.278	4.558	0.7201	0.1137	6	6	8.959	25
	2 vs. 4	5.278	5.097	0.1808	0.1137	6	6	2.25	25
	2 vs. 5	5.278	6.213	-0.9348	0.1137	6	6	11.63	25
	3 vs. 4	4.558	5.097	-0.5393	0.1137	6	6	6.709	25
	3 vs. 5	4.558	6.213	-1.655	0.1137	6	6	20.59	25
	4 vs. 5	5.097	6.213	-1.116	0.1137	6	6	13.88	25
Fig 2c	Number of families	1
	Number of comparisons per family	10
	Alpha	0.05
	Tukey's multiple comparisons test	Mean Diff.	95.00% CI of diff.	Significant?	Summary	Adjusted P Value
	1 vs. 2	-3.65	-4.098 to -3.201	Yes	****	<0.0001	A-B
	1 vs. 3	-4.665	-5.113 to -4.216	Yes	****	<0.0001	A-C
	1 vs. 4	-3.176	-3.625 to -2.728	Yes	****	<0.0001	A-D
	1 vs. 5	-4.075	-4.523 to -3.626	Yes	****	<0.0001	A-E
	2 vs. 3	-1.015	-1.463 to -0.5664	Yes	****	<0.0001	B-C
	2 vs. 4	0.4736	0.02506 to 0.9220	Yes	*	0.0348	B-D
	2 vs. 5	-0.4248	-0.8733 to 0.02370	No	ns	0.0696	B-E
	3 vs. 4	1.488	1.040 to 1.937	Yes	****	<0.0001	C-D
	3 vs. 5	0.5901	0.1416 to 1.039	Yes	**	0.0058	C-E
	4 vs. 5	-0.8983	-1.347 to -0.4498	Yes	****	<0.0001	D-E
	Test details	Mean 1	Mean 2	Mean Diff.	SE of diff.	n1	n2	q	DF
	1 vs. 2	2.078	5.728	-3.65	0.1527	6	6	33.8	25
	1 vs. 3	2.078	6.743	-4.665	0.1527	6	6	43.2	25
	1 vs. 4	2.078	5.254	-3.176	0.1527	6	6	29.42	25
	1 vs. 5	2.078	6.153	-4.075	0.1527	6	6	37.74	25
	2 vs. 3	5.728	6.743	-1.015	0.1527	6	6	9.399	25
	2 vs. 4	5.728	5.254	0.4736	0.1527	6	6	4.385	25
	2 vs. 5	5.728	6.153	-0.4248	0.1527	6	6	3.934	25
	3 vs. 4	6.743	5.254	1.488	0.1527	6	6	13.78	25
	3 vs. 5	6.743	6.153	0.5901	0.1527	6	6	5.465	25
	4 vs. 5	5.254	6.153	-0.8983	0.1527	6	6	8.319	25
	Number of families	1
	Number of comparisons per family	10
	Alpha	0.05
Fig 2d	Tukey's multiple comparisons test	Mean Diff.	95.00% CI of diff.	Significant?	Summary	Adjusted P Value
	1 vs. 2	-3.216	-3.649 to -2.782	Yes	****	<0.0001	A-B
	1 vs. 3	-2.579	-3.012 to -2.145	Yes	****	<0.0001	A-C
	1 vs. 4	-2.743	-3.177 to -2.310	Yes	****	<0.0001	A-D
	1 vs. 5	-4.003	-4.436 to -3.569	Yes	****	<0.0001	A-E
	2 vs. 3	0.6372	0.2038 to 1.071	Yes	**	0.0019	B-C
	2 vs. 4	0.4726	0.03926 to 0.9060	Yes	*	0.0277	B-D
	2 vs. 5	-0.7869	-1.220 to -0.3535	Yes	***	0.0001	B-E
	3 vs. 4	-0.1645	-0.5979 to 0.2689	No	ns	0.7972	C-D
	3 vs. 5	-1.424	-1.857 to -0.9907	Yes	****	<0.0001	C-E
	4 vs. 5	-1.26	-1.693 to -0.8262	Yes	****	<0.0001	D-E
	Test details	Mean 1	Mean 2	Mean Diff.	SE of diff.	n1	n2	q	DF
	1 vs. 2	2	5.216	-3.216	0.1476	6	6	30.82	25
	1 vs. 3	2	4.579	-2.579	0.1476	6	6	24.71	25
	1 vs. 4	2	4.743	-2.743	0.1476	6	6	26.29	25
	1 vs. 5	2	6.003	-4.003	0.1476	6	6	38.36	25
	2 vs. 3	5.216	4.579	0.6372	0.1476	6	6	6.106	25
	2 vs. 4	5.216	4.743	0.4726	0.1476	6	6	4.53	25
	2 vs. 5	5.216	6.003	-0.7869	0.1476	6	6	7.541	25
	3 vs. 4	4.579	4.743	-0.1645	0.1476	6	6	1.577	25
	3 vs. 5	4.579	6.003	-1.424	0.1476	6	6	13.65	25
	4 vs. 5	4.743	6.003	-1.26	0.1476	6	6	12.07	25
Fig 2e	Number of families	1
	Number of comparisons per family	10
	Alpha	0.05
	Tukey's multiple comparisons test	Mean Diff.	95.00% CI of diff.	Significant?	Summary	Adjusted P Value
	1 vs. 2	-3.177	-3.924 to -2.430	Yes	****	<0.0001	A-B
	1 vs. 3	-1.325	-2.072 to -0.5781	Yes	***	0.0002	A-C
	1 vs. 4	-3.089	-3.836 to -2.342	Yes	****	<0.0001	A-D
	1 vs. 5	-4.069	-4.816 to -3.322	Yes	****	<0.0001	A-E
	2 vs. 3	1.852	1.105 to 2.599	Yes	****	<0.0001	B-C
	2 vs. 4	0.0878	-0.6590 to 0.8346	No	ns	0.9967	B-D
	2 vs. 5	-0.8921	-1.639 to -0.1453	Yes	*	0.0136	B-E
	3 vs. 4	-1.764	-2.511 to -1.017	Yes	****	<0.0001	C-D
	3 vs. 5	-2.744	-3.491 to -1.997	Yes	****	<0.0001	C-E
	4 vs. 5	-0.9799	-1.727 to -0.2331	Yes	**	0.0059	D-E
	Test details	Mean 1	Mean 2	Mean Diff.	SE of diff.	n1	n2	q	DF
	1 vs. 2	2	5.177	-3.177	0.2543	6	6	17.67	25
	1 vs. 3	2	3.325	-1.325	0.2543	6	6	7.369	25
	1 vs. 4	2	5.089	-3.089	0.2543	6	6	17.18	25
	1 vs. 5	2	6.069	-4.069	0.2543	6	6	22.63	25
	2 vs. 3	5.177	3.325	1.852	0.2543	6	6	10.3	25
	2 vs. 4	5.177	5.089	0.0878	0.2543	6	6	0.4883	25
	2 vs. 5	5.177	6.069	-0.8921	0.2543	6	6	4.962	25
	3 vs. 4	3.325	5.089	-1.764	0.2543	6	6	9.812	25
	3 vs. 5	3.325	6.069	-2.744	0.2543	6	6	15.26	25
	4 vs. 5	5.089	6.069	-0.9799	0.2543	6	6	5.45	25
