# Supplementary material for: Induction of neutralizing antibodies against SARS-CoV-2 variants by a multivalent mRNA-lipid nanoparticle vaccine encoding SARS-CoV-2/SARS-CoV Spike protein receptor-binding domains in mice
Source: PLoS One. 2024 Apr 18;19(4):e0300524. doi: 10.1371/journal.pone.0300524 (PMC11025929; doi:10.1371/journal.pone.0300524)
Supplement: S3 Table — (XLS) [file pone.0300524.s005.xls]

## Sheet: Sheet1
	Raw data																Analyzed data
	Dilution	Sample 1		Wuhan-1 pseudovirus					Delta pseudovirus									Dilution	Sample 1	Sample 2	Sample 3	Sample 4	Sample 5	Sample 6
	-2.30103	A		3330	4021	279	1766	5357	14033	2503	3305	5140	216		Lum		Wuhan-1 pseudovirus	-5.16376	101.855	83.5963	84.0023	95.358	117.222	88.7724
	-2.77815	B		8472	6579	9150	1527	7746	7876	13851	13935	8783	14903		Lum			-4.68664	78.562	105.901	67.4903	86.7602	92.2625	73.045
	-3.25527	C		28809	24864	39768	19880	19160	27893	23700	17561	35225	33472		Lum			-4.20952	77.2827	63.9306	64.6219	68.4996	78.6839	58.0243
	-3.73239	D		34256	37258	43167	25503	39423	26570	30792	22900	36791	36330		Lum			-3.73239	42.5601	74.941	57.5878	40.1028	71.7416	45.3572
	-4.20952	E		71011	69281	76445	58439	50963	34374	20895	22768	38384	34245		Lum			-3.25527	31.393	40.8189	48.7415	7.80531	36.5567	37.5655
	-4.68664	F		83219	70039	57963	56734	63583	38288	26970	37192	29660	26221		Lum			-2.77815	7.93208	11.5703	25.7221	4.19433	9.98034	6.63078
	-5.16376	G		125729	79338	55361	84711	84696	27171	27731	37449	37774	29163		Lum			-2.30103	3.49591	3.25925	5.35961	1.88442	4.07356	0.377513
	medium control (set as 100%)	H		91001	85640	97456	72154	75757	38999	55209	37036	38748	29948		Lum
	Dilution			Mean value		% relative to control			Mean value		% relative to control							Dilution	Sample 1	Sample 2	Sample 3	Sample 4	Sample 5	Sample 6
	-2.30103			2950.6		3.49591			5039.4		12.6023						Delta pseudovirus	-5.16376	79.6679	145.384	116.209	90.3692	111.445	86.2557
	-2.77815			6694.8		7.93208			11869.6		29.6829							-4.68664	79.1893	90.3984	109.397	66.306	104.271	123.677
	-3.25527			26496.2		31.393			27570.2		68.9462							-4.20952	75.3556	132.8	111.461	97.1806	113.457	119.019
	-3.73239			35921.4		42.5601			30676.6		76.7145							-3.73239	76.7145	119.314	126.408	69.9566	98.4184	74.3156
	-4.20952			65227.8		77.2827			30133.2		75.3556							-3.25527	68.9462	89.9683	83.457	57.7774	97.1327	78.1464
	-4.68664			66307.6		78.562			31666.2		79.1893							-2.77815	29.6829	25.4527	93.756	25.6065	39.7793	46.181
	-5.16376			85967		101.855			31857.6		79.6679							-2.30103	12.6023	5.00491	19.5308	1.09455	4.59872	7.35926
	medium control (set as 100%)			84401.6		100			39988		100
	Dilution	Sample 2	1	2	3	4	5	6	7	8	9	10	11	12
	-2.30103	A	203	15102	306	3673	4900	310	4306	4815	2210	241	3987	125	Lum
	-2.77815	B	138	9730	15241	14186	19425	27651	14139	25902	11805	11646	15634	226	Lum
	-3.25527	C	169	51502	69658	50623	87309	45129	38869	83081	42761	51745	63233	123	Lum
	-3.73239	D	151	120467	79509	71106	142092	145357	90556	56264	80290	70353	73454	151	Lum
	-4.20952	E	184	93169	95187	95306	92206	100603	67450	66699	102312	103942	72439	78	Lum				NT50
	-4.68664	F	124	188121	137892	150566	118662	194032	62240	62898	45902	42613	67373	125	Lum				Sample 1	Sample 2	Sample 3	Sample 4	Sample 5	Sample 6		MEAN (LOG)		MEAN	FOLD (WT / Delta)
	-5.16376	G	151	117088	78847	128830	117669	180604	75640	81849	82915	89792	121767	101	Lum		Wuhan-1 pseudovirus		3.771	3.477	3.569	3.938	3.478	3.895		3.688		465489
	medium control (set as 100%)	H	171	178651	146433	142558	140137	137515	58724	71095	56199	76893	47964	77	Lum		Delta pseudovirus		3.123	2.841	2.404	3.261	2.795	2.886		2.885		39944.6	11.6534
	Dilution			4858.2		3.25925			3111.8		5.00491
	-2.30103			17246.6		11.5703			15825.2		25.4527
	-2.77815			60844.2		40.8189			55937.8		89.9683
	-3.25527			111706		74.941			74183.4		119.314
	-3.73239			95294.2		63.9306			82568.4		132.8
	-4.20952			157855		105.901			56205.2		90.3984
	-4.68664			124608		83.5963			90392.6		145.384
	-5.16376			149059		100			62175		100
	medium control (set as 100%)
	Dilution	Sample 3	1	2	3	4	5	6	7	8	9	10	11	12
	-2.30103	A	309	2190	3266	1309	182	2233	5232	1381	486	4201	615	127	Lum
	-2.77815	B	87	7987	10161	10295	10752	4862	14594	19594	6518	9984	6507	131	Lum
	-3.25527	C	84	23645	26893	19685	14753	15653	10389	11056	10611	11705	7153	83	Lum
	-3.73239	D	82	25275	20610	17079	19144	16529	15674	12938	10964	15963	21578	26	Lum
	-4.20952	E	86	22429	25652	23501	17435	21668	9672	12199	11633	16391	18103	35	Lum
	-4.68664	F	66	26470	19777	19584	20261	29506	11697	5509	16264	23429	9840	38	Lum
	-5.16376	G	111	26585	32593	38424	20702	25576	8758	18203	11562	18043	14329	54	Lum
	medium control (set as 100%)	H	48	38982	38867	31537	37065	24830	6065	13873	8695	15326	10911	71	Lum
	Dilution			1836		5.35961			2383		19.5308
	-2.30103			8811.4		25.7221			11439.4		93.756
	-2.77815			16697		48.7415			10182.8		83.457
	-3.25527			19727.4		57.5878			15423.4		126.408
	-3.73239			22137		64.6219			13599.6		111.461
	-4.20952			23119.6		67.4903			13347.8		109.397
	-4.68664			28776		84.0023			14179		116.209
	-5.16376			34256.2		100			12201.2		100
	medium control (set as 100%)
	Dilution	Sample 4	1	2	3	4	5	6	7	8	9	10	11	12
	-2.30103	A	374	480	10919	257	13574	6099	251	6860	1071	186	10936	193	Lum
	-2.77815	B	169	7091	13380	26203	17952	12131	80348	10204	18563	54165	50653	142	Lum
	-3.25527	C	114	58003	77366	37451	60502	47829	75509	106452	86683	70394	68695	136	Lum
	-3.73239	D	134	94878	148496	108459	104121	95798	64065	89930	96131	69138	93866	208	Lum
	-4.20952	E	190	136533	140125	94985	97501	136000	156943	63954	104498	62220	88644	117	Lum
	-4.68664	F	178	154475	184470	154858	127867	87904	71344	114151	93550	87127	71525	113	Lum
	-5.16376	G	143	212225	123325	155039	185950	224997	98706	71769	122501	95849	78986	131	Lum
	medium control (set as 100%)	H	117	104199	186214	165676	169159	143834	85008	81829	69798	80600	102534	101	Lum
	Dilution			6265.8		4.07356			3860.8		4.59872
	-2.30103			15351.4		9.98034			33396.2		39.7793
	-2.77815			56230.2		36.5567			81546.6		97.1327
	-3.25527			110350		71.7416			82626		98.4184
	-3.73239			121029		78.6839			95251.8		113.457
	-4.20952			141915		92.2625			87539.4		104.271
	-4.68664			180307		117.222			93562.2		111.445
	-5.16376			153816		100			83953.8		100
	medium control (set as 100%)
	Dilution	Sample 5	1	2	3	4	5	6	7	8	9	10	11	12
	-2.30103	A	272	3485	289	265	5823	249	351	153	3234	115	174	124	Lum
	-2.77815	B	172	10516	4822	932	2442	3793	18245	10548	3241	26609	35567	247	Lum
	-3.25527	C	136	15461	10232	3892	5074	7221	50740	28385	60773	32108	40565	94	Lum
	-3.73239	D	114	39318	36981	65044	22373	51459	31940	64400	51693	71566	37781	125	Lum
	-4.20952	E	159	100474	41570	79680	89598	56218	59978	68509	68549	50039	110466	98	Lum
	-4.68664	F	95	75481	84877	100915	94260	109986	36698	45724	93457	37546	30524	127	Lum
	-5.16376	G	84	101308	100214	96159	104691	109279	65063	83311	47437	57312	79358	85	Lum
	medium control (set as 100%)	H	75	50332	164864	96535	138990	85837	80636	69099	68373	70184	79622	133	Lum
	Dilution			2022.2		1.88442			805.4		1.09455
	-2.30103			4501		4.19433			18842		25.6065
	-2.77815			8376		7.80531			42514.2		57.7774
	-3.25527			43035		40.1028			51476		69.9566
	-3.73239			73508		68.4996			71508.2		97.1806
	-4.20952			93103.8		86.7602			48789.8		66.306
	-4.68664			102330		95.358			66496.2		90.3692
	-5.16376			107312		100			73582.8		100
	medium control (set as 100%)
	Dilution	Sample 6	1	2	3	4	5	6	7	8	9	10	11	12
	-2.30103	A	254	515	588	440	275	216	317	256	518	248	11465	196	Lum
	-2.77815	B	101	5185	4186	12651	7067	6637	34092	24097	4550	12229	5380	217	Lum
	-3.25527	C	262	57178	35643	35691	39600	34287	25447	36174	30457	26151	17734	99	Lum
	-3.73239	D	79	55234	73457	30103	47764	37822	20498	18674	25974	43272	20880	86	Lum
	-4.20952	E	136	51386	61801	66013	63455	69974	41139	48945	23722	53724	39545	76	Lum
	-4.68664	F	96	90391	79686	65454	76631	81397	40100	66880	40546	35092	32562	160	Lum
	-5.16376	G	90	134735	101512	82628	69417	90005	59963	27265	13339	24926	24579	89	Lum
	medium control (set as 100%)	H	78	99190	101987	132495	81835	123283	43548	42915	36772	23392	27358	76	Lum
	Dilution			406.8		0.377513			2560.8		7.35926
	-2.30103			7145.2		6.63078			16069.6		46.181
	-2.77815			40479.8		37.5655			27192.6		78.1464
	-3.25527			48876		45.3572			25859.6		74.3156
	-3.73239			62525.8		58.0243			41415		119.019
	-4.20952			78711.8		73.045			43036		123.677
	-4.68664			95659.4		88.7724			30014.4		86.2557
	-5.16376			107758		100			34797		100
	medium control (set as 100%)

## Sheet: Sheet2
	1	2	3	4	5	6	7	8	9	10	11	12
A	162	733	143	1929	520	563	97	57	73	66	201	82	Lum
B	60	14252	9735	2467	16206	8842	1146	4450	16133	2081	370	91	Lum	G5-3
C	58	40161	31645	20719	33841	19414	16018	16687	17558	14286	20625	62	Lum
D	69	46801	58742	31152	40173	41448	32405	16965	26738	20096	17986	75	Lum
E	53	57745	40704	46060	46010	49642	25418	31911	23059	20308	23626	53	Lum
F	52	81072	62018	62117	91882	64035	18547	28184	26682	32448	35325	90	Lum
G	92	66260	56957	49242	41887	78813	57011	26752	32493	34687	35635	42	Lum
H	79	41336	63932	71619	53105	59270	55871	32982	29489	38829	38016	48	Lum
		777.6		1.34411			98.8		0.253091
		10300.4		17.8046			4836		12.3881
		26404.8		45.6416			17034.8		43.6371
		43663.2		75.4734			22838		58.5029
		48032.2		83.0254			24864.4		63.6938
		72224.8		124.843			28237.2		72.3337
		58631.8		101.347			37315.6		95.5894
		57852.4		100			39037.4		100
